# Supplementary material for: Characterization of the TBR1 interactome: variants associated with neurodevelopmental disorders disrupt novel protein interactions
Source: Hum Mol Genet. 2022 Dec 29;32(9):1497–510. doi: 10.1093/hmg/ddac311 (PMC10117376; doi:10.1093/hmg/ddac311)
Supplement: HMG-2022-CE-00467_R1-Sollis-SuppFigs_ddac311 [file hmg-2022-ce-00467_r1-sollis-suppfigs_ddac311.zip]

Archive with 1 entries (1 files):
- HMG-2022-CE-00467.R1-Sollis-SuppFigs_ddac311.pdf
