# Supplementary material for: Characterization of the TBR1 interactome: variants associated with neurodevelopmental disorders disrupt novel protein interactions
Source: Hum Mol Genet. 2022 Dec 29;32(9):1497–510. doi: 10.1093/hmg/ddac311 (PMC10117376; doi:10.1093/hmg/ddac311)
Supplement: HMG-2022-CE-00467_R1-Sollis-SuppTables_ddac311 [file hmg-2022-ce-00467_r1-sollis-supptables_ddac311.xlsx]

## Sheet: TS1. AP-MS results
Table S1. TBR1-interaction candidates identified in two AP-MS experiments.
Protein		Mascot score			emPAI			Number of unique peptides
Gene Symbol	UniProt ID	Mean	AP1	AP2	Mean	AP1	AP2	AP1	AP2
TP53*	P04637	434.5	451	418	1.38	1.55	1.21	11	9
STUB1	Q9UNE7	282.5	168	397	1.255	0.57	1.94	4	11
RAD50*	Q92878	1151.5	834	1469	1.135	0.76	1.51	23	40
ZMYM4	Q5VZL5	1348.5	1151	1546	1.055	0.83	1.28	30	37
ZMYM2	Q9UBW7	999.5	1060	939	0.77	0.73	0.81	26	26
HADHB	P55084	339	272	406	0.76	0.54	0.98	7	10
BAP18	Q8IXM2	117.5	112	123	0.75	0.75	0.75	3	3
AURKB	Q96GD4	56.5	54	59	0.7	0.27	1.13	2	2
SNRPA	P09012	101.5	74	129	0.69	0.52	0.86	2	4
FUBP3	Q96I24	413.5	433	394	0.68	0.77	0.59	10	10
RFC5	P40937	222	135	309	0.66	0.39	0.93	4	7
RFC3	P40938	252	248	256	0.65	0.71	0.59	7	6
RFC2	P35250	222.5	192	253	0.62	0.49	0.75	5	8
DNAJB1	P25685	119	49	189	0.59	0.39	0.79	1	6
MRE11A*	P49959	390	332	448	0.585	0.43	0.74	9	12
KDM1A	O60341	447.5	478	417	0.54	0.57	0.51	12	10
RING1	Q06587	177	209	145	0.515	0.68	0.35	5	4
CTBP1	Q13363	147.5	182	113	0.495	0.83	0.16	5	3
CPVL	Q9H3G5	164.5	203	126	0.485	0.42	0.55	6	3
ANAPC7	Q9UJX3	364.5	401	328	0.46	0.46	0.46	10	7
EIF3H	O15372	139	73	205	0.46	0.17	0.75	2	6
RNF2*	Q99496	151	175	127	0.46	0.52	0.4	5	4
IQGAP2	Q13576	825	771	879	0.455	0.4	0.51	18	22
NOP58	Q9Y2X3	281.5	244	319	0.455	0.38	0.53	5	7
RANGAP1*	P46060	267.5	174	361	0.435	0.22	0.65	4	10
CAD	P27708	936.5	883	990	0.43	0.4	0.46	21	24
LIN7C*	Q9NUP9	84.5	58	111	0.43	0.24	0.62	1	3
MTA2	O94776	305.5	271	340	0.41	0.35	0.47	7	10
MYEF2	Q9P2K5	254.5	272	237	0.41	0.46	0.36	8	6
SFN*	P31947	89.5	66	113	0.405	0.25	0.56	2	3
TIAL1	Q01085	144.5	111	178	0.405	0.26	0.55	3	5
U2AF1	Q01081	126.5	146	107	0.405	0.56	0.25	4	2
YWHAH	Q04917	89.5	66	113	0.405	0.25	0.56	2	3
SMARCA1	P28370	423.5	436	411	0.4	0.4	0.4	12	12
GATAD2B	Q8WXI9	249.5	376	123	0.395	0.63	0.16	9	3
ANAPC5	Q9UJX4	284	266	302	0.385	0.31	0.46	6	8
NCKAP1	Q9Y2A7	496	523	469	0.385	0.42	0.35	13	12
PMPCB	O75439	202.5	224	181	0.38	0.42	0.34	7	5
YY1	P25490	78.5	88	69	0.38	0.56	0.2	3	2
USF2	Q15853	126	185	67	0.375	0.56	0.19	4	2
LGALS3BP	Q08380	255.5	218	293	0.37	0.34	0.4	6	7
GTF3C4	Q9UKN8	292	248	336	0.365	0.27	0.46	7	9
ZNF131	P52739	261	174	348	0.365	0.3	0.43	4	8
CBFB	Q13951	41.5	43	40	0.36	0.36	0.36	1	1
CYFIP2	Q96F07	463	421	505	0.355	0.25	0.46	12	15
CDC23	Q9UJX2	233	284	182	0.35	0.38	0.32	8	6
SKIV2L2	P42285	469	533	405	0.35	0.42	0.28	14	11
RFX1	P22670	376	423	329	0.34	0.36	0.32	10	7
TFCP2	Q12800	195	230	160	0.34	0.43	0.25	5	4
MSH2	P43246	276.5	61	492	0.32	0.06	0.58	2	13
SNTB2	Q13425	183.5	138	229	0.32	0.25	0.39	4	6
TRRAP	Q9Y4A5	1269.5	1324	1215	0.32	0.35	0.29	37	34
DMAP1	Q9NPF5	164	71	257	0.315	0.2	0.43	1	5
FAM208A	Q9UK61	615.5	790	441	0.315	0.38	0.25	18	14
GTF3C2	Q8WUA4	294	410	178	0.315	0.46	0.17	11	5
WDR18	Q9BV38	143	148	138	0.31	0.31	0.31	4	4
YEATS4	O95619	65.5	44	87	0.31	0.26	0.36	1	3
CDKN2AIP	Q9NXV6	243.5	372	115	0.305	0.44	0.17	7	3
RALY	Q9UKM9	61	61	61	0.29	0.29	0.29	2	2
ESRRA	P11474	95	110	80	0.285	0.23	0.34	3	2
NUP93*	Q8N1F7	242	200	284	0.285	0.23	0.34	6	9
SYMPK	Q92797	394	339	449	0.285	0.23	0.34	10	11
BPTF	Q12830	1109.5	1318	901	0.28	0.32	0.24	32	25
SENP3	Q9H4L4	203	242	164	0.28	0.34	0.22	5	4
CSNK2A1	P68400	134	170	98	0.275	0.32	0.23	4	3
GTF3C5	Q9Y5Q8	191.5	161	222	0.27	0.27	0.27	5	5
TBL1XR1	Q9BZK7	73	94	52	0.27	0.28	0.26	2	1
LAS1L	Q9Y4W2	212	139	285	0.265	0.17	0.36	4	8
POLR1C	O15160	72	43	101	0.265	0.21	0.32	1	3
SUPT16H*	Q9Y5B9	332	488	176	0.265	0.42	0.11	13	5
CTNND1	O60716	298	380	216	0.26	0.32	0.2	9	6
AKAP8L	Q9ULX6	197.5	186	209	0.255	0.2	0.31	4	6
TTC19	Q6DKK2	121.5	78	165	0.255	0.16	0.35	2	4
UBQLN4	Q9NRR5	158.5	207	110	0.255	0.35	0.16	5	3
ANAPC1	Q9H1A4	411.5	335	488	0.25	0.21	0.29	11	15
CDC27	P30260	254	205	303	0.25	0.23	0.27	6	6
DDX19A	Q9NUU7	145.5	50	241	0.25	0.13	0.37	1	5
GTF3C1	Q12789	612	513	711	0.25	0.19	0.31	14	20
GTF3C3	Q9Y5Q9	305.5	329	282	0.25	0.29	0.21	8	7
PNO1	Q9NRX1	73	43	103	0.25	0.1	0.4	1	3
ZBTB2	Q8N680	161.5	159	164	0.25	0.25	0.25	4	5
BAG5	Q9UL15	156	124	188	0.245	0.13	0.36	2	5
PMPCA	Q10713	141	110	172	0.245	0.18	0.31	3	5
WRNIP1	Q96S55	201	207	195	0.245	0.3	0.19	6	5
POLR2B	P30876	348	323	373	0.24	0.21	0.27	9	10
RBFOX2	O43251	92	116	68	0.24	0.26	0.22	3	2
NUP98	P52948	339	301	377	0.235	0.12	0.35	8	9
ZNF639	Q9UID6	79.5	69	90	0.235	0.29	0.18	2	3
FZR1	Q9UM11	123	148	98	0.23	0.19	0.27	4	3
BCOR	Q6W2J9	427.5	793	62	0.225	0.42	0.03	21	2
EMSY	Q7Z589	335.5	564	107	0.225	0.38	0.07	14	3
ADNP	Q9H2P0	107	134	80	0.22	0.08	0.36	3	2
CDC16	Q13042	170.5	103	238	0.22	0.19	0.25	3	6
DCAF7	P61962	82.5	88	77	0.22	0.27	0.17	3	2
EIF3D	O15371	148.5	117	180	0.22	0.22	0.22	4	4
EWSR1	Q01844	126.5	127	126	0.22	0.16	0.28	3	4
HSPBP1	Q9NZL4	77.5	90	65	0.22	0.27	0.17	3	2
SPATA5L1	Q9BVQ7	160.5	174	147	0.22	0.27	0.17	6	4
SUGP2	Q8IX01	312.5	443	182	0.22	0.3	0.14	11	5
CPSF7*	Q8N684	98.5	80	117	0.215	0.17	0.26	2	3
LONP1	P36776	213.5	137	290	0.215	0.11	0.32	3	8
ZNF24	P17028	77	107	47	0.215	0.35	0.08	3	1
ANAPC2	Q9UJX6	175.5	108	243	0.21	0.11	0.31	3	7
ANAPC4	Q9UJX5	261	206	316	0.21	0.19	0.23	4	7
PKP3	Q9Y446	195	316	74	0.21	0.34	0.08	8	2
NUP43	Q8NFH3	104	68	140	0.205	0.16	0.25	2	4
SMARCA2	P51531	392.5	280	505	0.205	0.13	0.28	8	12
AHCTF1	Q8WYP5	525	587	463	0.2	0.23	0.17	16	12
CASK	O14936	192.5	181	204	0.2	0.16	0.24	5	6
KPNA1	P52294	103.5	87	120	0.2	0.11	0.29	2	3
PPP1R9B	Q96SB3	188.5	102	275	0.2	0.07	0.33	2	7
CHD7	Q9P2D1	662.5	749	576	0.195	0.19	0.2	17	18
INTS1	Q8N201	499	630	368	0.195	0.23	0.16	17	12
NUP107	P57740	326.5	301	352	0.195	0.16	0.23	7	8
SRRT*	Q9BXP5	188	60	316	0.195	0.06	0.33	2	9
UBQLN1	Q9UMX0	122.5	175	70	0.195	0.29	0.1	4	2
ILK	Q13418	132	81	183	0.19	0.12	0.26	2	6
LUC7L2	Q9Y383	110	68	152	0.19	0.15	0.23	2	3
RTCB	Q9Y3I0	115	143	87	0.19	0.19	0.19	3	3
UBQLN2	Q9UHD9	173.5	277	70	0.19	0.28	0.1	5	2
BMI1	P35226	81.5	66	97	0.185	0.18	0.19	2	3
COMMD3-BMI1	-	81.5	66	97	0.185	0.18	0.19	2	3
PKP2	Q99959	223	329	117	0.185	0.26	0.11	7	3
RCOR2	Q8IZ40	150.5	214	87	0.185	0.25	0.12	4	2
ZCCHC8	Q6NZY4	120.5	201	40	0.185	0.23	0.14	5	1
BAIAP2L1	Q9UHR4	130	109	151	0.18	0.18	0.18	3	3
DVL2	O14641	162.5	183	142	0.18	0.18	0.18	4	4
ESRP2	Q9H6T0	153.5	187	120	0.18	0.18	0.18	4	4
FASTKD1	Q53R41	172	155	189	0.18	0.14	0.22	4	6
PITRM1	Q5JRX3	210	191	229	0.18	0.18	0.18	5	6
SPATA5	Q8NB90	194	233	155	0.18	0.22	0.14	6	4
MAPKAP1	Q9BPZ7	139.5	195	84	0.175	0.24	0.11	4	2
RFC1	P35251	243.5	229	258	0.175	0.13	0.22	5	7
XRN2	Q9H0D6	180	184	176	0.175	0.19	0.16	5	5
ANKRD28	O15084	177.5	301	54	0.17	0.25	0.09	8	2
DYNC1LI1	Q9Y6G9	89	106	72	0.17	0.18	0.16	3	2
PPP2R1A	P30153	123	191	55	0.17	0.27	0.07	4	1
TUBGCP2	Q9BSJ2	188.5	165	212	0.17	0.13	0.21	4	6
TUBGCP3	Q96CW5	166	126	206	0.17	0.15	0.19	4	5
CNOT1	A5YKK6	458.5	287	630	0.165	0.1	0.23	8	17
CSTF3	Q12996	158.5	114	203	0.165	0.12	0.21	3	5
HNRNPUL2	Q1KMD3	153.5	216	91	0.165	0.21	0.12	4	3
MORF4L1	Q9UBU8	57.5	64	51	0.165	0.22	0.11	2	1
ZBTB33	Q86T24	140	221	59	0.165	0.24	0.09	5	2
CPSF1	Q10570	314.5	403	226	0.16	0.22	0.1	10	6
POGZ	Q7Z3K3	245	353	137	0.16	0.23	0.09	10	4
TP73	O15350	96.5	106	87	0.16	0.1	0.22	3	3
EPB41L2*	O43491	163.5	238	89	0.155	0.22	0.09	7	3
HIC2	Q96JB3	124	155	93	0.155	0.21	0.1	3	2
MTOR	P42345	458.5	502	415	0.155	0.18	0.13	15	11
TCERG1	O14776	203	217	189	0.155	0.17	0.14	6	5
ZMYND8	Q9ULU4	253	383	123	0.155	0.23	0.08	9	3
MSH6	P52701	205	105	305	0.15	0.09	0.21	4	8
NR2F2	P24468	73	70	76	0.15	0.15	0.15	2	2
NUP205	Q92621	410	382	438	0.15	0.12	0.18	9	12
PDK3	Q15120	82.5	101	64	0.15	0.15	0.15	2	2
INTS10	Q9NVR2	107	133	81	0.145	0.17	0.12	4	3
INTS3	Q68E01	191	269	113	0.145	0.21	0.08	6	2
PLOD1	Q02809	130.5	99	162	0.145	0.12	0.17	3	4
PRPF40A	O75400	146.5	76	217	0.145	0.06	0.23	2	7
RBPJ	Q06330	53.5	62	45	0.145	0.07	0.22	1	1
ZFHX4	Q86UP3	619	647	591	0.145	0.16	0.13	18	15
ZNF687	Q8N1G0	219.5	250	189	0.145	0.16	0.13	6	5
PELP1	Q8IZL8	163	189	137	0.14	0.14	0.14	5	4
POLR2A	P24928	319	341	297	0.14	0.14	0.14	9	10
PUM1	Q14671	159	189	129	0.14	0.14	0.14	5	4
ZBTB25	P24278	83	69	97	0.14	0.14	0.14	2	3
IQGAP1	P46940	275	92	458	0.135	0.08	0.19	3	11
ORC3	Q9UBD5	105.5	87	124	0.135	0.12	0.15	2	3
PIK3C2A	O00443	302	423	181	0.135	0.2	0.07	12	5
CUL3	Q13618	145.5	149	142	0.13	0.15	0.11	4	4
IMPDH2	P12268	76.5	70	83	0.13	0.13	0.13	2	2
MYO9B*	Q13459	324.5	404	245	0.13	0.19	0.07	12	8
NUP133	Q8WUM0	202	164	240	0.13	0.1	0.16	5	6
SCRIB	Q14160	241	358	124	0.13	0.2	0.06	10	4
YTHDC2	Q9H6S0	197.5	232	163	0.13	0.15	0.11	7	5
ASUN	Q9NVM9	90	112	68	0.125	0.17	0.08	4	2
BEND3	Q5T5X7	119	178	60	0.125	0.18	0.07	5	2
HSPA4*	P34932	118	86	150	0.125	0.11	0.14	3	4
ODF2	Q5BJF6	112.5	104	121	0.125	0.14	0.11	3	3
PDS5A	Q29RF7	202.5	85	320	0.125	0.04	0.21	2	9
ZNF638	Q14966	321.5	420	223	0.125	0.17	0.08	11	6
KIF20A	O95235	156	147	165	0.12	0.14	0.1	4	3
PUM2	Q8TB72	120	122	118	0.12	0.1	0.14	3	4
RBM25	P49756	124.5	133	116	0.12	0.14	0.1	4	3
CPSF2	Q9P2I0	103	71	135	0.115	0.07	0.16	2	4
NUP160	Q12769	199	108	290	0.115	0.07	0.16	3	7
AKAP8	O43823	103.5	58	149	0.11	0.09	0.13	2	4
DVL3	Q92997	94	120	68	0.11	0.13	0.09	3	2
HCFC1	P51610	265	342	188	0.11	0.14	0.08	9	5
MEN1	O00255	84	87	81	0.11	0.11	0.11	2	2
NT5DC2	Q9H857	78.5	63	94	0.11	0.11	0.11	2	2
PCID2	Q5JVF3	54	67	41	0.11	0.15	0.07	2	1
SUPT6H	Q7KZ85	258.5	321	196	0.11	0.14	0.08	8	6
DAP3	P51398	67.5	56	79	0.105	0.1	0.11	2	2
DOCK7	Q96N67	254	372	136	0.105	0.16	0.05	11	4
CUX1	P39880	214	284	144	0.1	0.12	0.08	6	4
HSPH1*	Q92598	112.5	92	133	0.1	0.1	0.1	3	3
ZMYM3	Q14202	164	156	172	0.1	0.09	0.11	5	5
ADCK3	Q8NI60	85	52	118	0.095	0.05	0.14	1	3
AKAP13	Q12802	248.5	348	149	0.095	0.11	0.08	10	4
PTPN13	Q12923	314	459	169	0.095	0.14	0.05	11	4
SPEN	Q96T58	416.5	765	68	0.095	0.17	0.02	20	2
ZC3H18	Q86VM9	83.5	103	64	0.095	0.13	0.06	3	2
ASCC3	Q8N3C0	245.5	243	248	0.09	0.09	0.09	7	7
COLGALT1	Q8NBJ5	75.5	82	69	0.09	0.09	0.09	2	2
FAM208B	Q5VWN6	259	438	80	0.09	0.14	0.04	11	3
ZNF324	O75467	52	60	44	0.09	0.11	0.07	2	1
NBN	O60934	86	126	46	0.08	0.12	0.04	3	1
PAXIP1	Q6ZW49	114	124	104	0.08	0.08	0.08	3	3
POLR1A	O95602	167	63	271	0.08	0.03	0.13	2	8
THOC2	Q8NI27	148	185	111	0.08	0.1	0.06	5	3
ARID1A	O14497	112	79	145	0.075	0.05	0.1	2	4
DDX46*	Q7L014	87.5	58	117	0.075	0.06	0.09	2	4
FIP1L1*	Q6UN15	73	93	53	0.075	0.1	0.05	3	1
POLRMT	O00411	128.5	177	80	0.075	0.1	0.05	4	2
CIZ1	Q9ULV3	79.5	68	91	0.07	0.07	0.07	2	3
EP400	Q96L91	295.5	509	82	0.07	0.12	0.02	13	2
NCBP1	Q09161	77	83	71	0.07	0.07	0.07	2	2
MED12	Q93074	163.5	262	65	0.065	0.1	0.03	8	2
RPRD2	Q5VT52	117	130	104	0.065	0.09	0.04	4	2
SCAF4	O95104	83.5	54	113	0.065	0.02	0.11	1	4
SCAF8	Q9UPN6	55.5	54	57	0.065	0.02	0.11	1	2
SRCAP	Q6ZRS2	262	305	219	0.065	0.07	0.06	7	7
USP9X	Q93008	188.5	177	200	0.065	0.07	0.06	6	5
ZNF592	Q92610	113.5	180	47	0.065	0.1	0.03	4	1
CHD9	Q3L8U1	199	153	245	0.06	0.04	0.08	4	8
HELZ	P42694	154.5	239	70	0.06	0.09	0.03	7	2
MCM3AP	O60318	133	175	91	0.06	0.08	0.04	5	3
MED23	Q9ULK4	102.5	112	93	0.06	0.06	0.06	3	3
PI4KA	P42356	162	239	85	0.06	0.08	0.04	7	3
SLFN11	Q7Z7L1	72.5	64	81	0.06	0.06	0.06	2	2
ANK2	Q01484	74	83	65	0.05	0.06	0.04	4	2
CUL7	Q14999	107	154	60	0.05	0.07	0.03	4	2
MDC1	Q14676	144	242	46	0.05	0.09	0.01	7	1
UTRN	P46939	213.5	271	156	0.05	0.07	0.03	8	5
KIF20B	Q96Q89	114.5	164	65	0.045	0.06	0.03	4	2
NIPBL	Q6KC79	193.5	242	145	0.045	0.05	0.04	7	4
RB1	P06400	57.5	73	42	0.045	0.06	0.03	2	1
ANK3*	Q12955	260	351	169	0.04	0.05	0.03	7	5
EXOC8	Q8IYI6	59.5	61	58	0.04	0.04	0.04	1	1
TNPO1	Q92973	50.5	54	47	0.04	0.04	0.04	1	1
TNPO2	O14787	50.5	54	47	0.04	0.04	0.04	1	1
HEATR1	Q9H583	72.5	82	63	0.03	0.03	0.03	2	2
MKI67	P46013	120	188	52	0.03	0.05	0.01	5	1
NAT10	Q9H0A0	54	42	66	0.03	0.03	0.03	1	1
TARBP1	Q13395	58.5	40	77	0.03	0.02	0.04	1	2
MYCBP2	O75592	172	260	84	0.025	0.04	0.01	7	2
Proteins are arranged by mean emPAI across two affinity purifications. *Proteins identified in 1 of the 30 randomly-selected control experiments from the Contaminant Repository for Affinity Purification (all other proteins were undetected in all 30 control experiments).

## Sheet: TS2. Network statistics
Table S2. Network statistics.
	Complete network	Component 1
Number of nodes (proteins)	248	154
Number of edges (interactions)	604	594
Average number of neighbours	4.871	7.714
Network density	0.02	0.05
Number of isolated nodes	78	0
Network centralisation	0.119	0.174
Network heterogeneity	1.322	0.872
Network clustering coefficient	0.336	0.521

## Sheet: TS3. MCODE clusters
Table S3. Clusters of interconnected proteins in the TBR1 interactome.
Cluster	Major Functions	Proteins and Complexes
1a	mRNA transcription/processing/export	Nuclear pore complex: NUP107, NUP133, NUP160, NUP205, NUP43, NUP93 RNA polymerase II: POLR2A, POLR2B Cleavage and polyadenylation factor(s): CPSF1, CPSF2, CPSF7, CSTF3, FIP1L1 Spliceosome: NCBP1, PRPF40A, DDX46, SRRT, THOC2, SNRPA, SKIV2L2, U2AF1
1b	ubiquitination	Anaphase-promoting complex: ANAPC1, ANAPC2, ANAPC4, ANAPC5, ANAPC7, CDC16, CDC23, CDC27, FZR1 (cofactor of APC/C) Other ubiquitin E3-ligase complexes/cofactors: BMI1, RNF2, CUL3, CUL7, STUB1 Other: AURKB
2	DNA replication and repair	MRN complex: MRE11A, RAD50, NBN Replication factor C complex: RFC1, TFC2, RFC3, RFC5 Other: TP53
3	rRNA processing	5FMC complex: LAS1L, PELP1, SENP3, WDR18 MLL complex: HCFC1, BAP18, LAS1L, PELP1 Other: HEATR1 (nucleolar processing of pre-18S ribosomal RNA) NOP58 (nucleolar processing of 60S ribosomal subunit)
4	rRNA/tRNA transcription	Transcription factor IIIC complex: GTF3C1, GTF3C2, GTF3C3, GTF3C4, GTF3C5 Other: POLR1C
5	histone acetylation	Nu4a histone acetyltransferase complex: DMAP1, EP400, MORF4L1, TRRAP, YEATS4
6	snRNA transcription separation of sister chromatids	Integrator complex: INTS1, INTS3, INTS10, ASUN Other snRNA transcription cofactors: RPRD2 Separation of sister chromatids: AHCTF1, PPP2R1A, PDS5A, RANGAP1
7	RNA-binding	ESRP2, RBFOX2, TIAL1
8	regulation of transcription	KDM1A, RBPJ, SPEN
9	regulation of transcription	ZMYND8, ZNF592, ZNF687
10	cytoskeleton, mitosis	Gamma-tubulin complex: TUBGCP2, TUBGCP3 Other: ODF2
Clusters were identified within Component 1, using the MCODE (Molecular Complex Detection) algorithm (version 1.4.1). The major functions of each cluster are shown, alongside the proteins and known complexes that make up each cluster.

## Sheet: TS4. Epifactor list
Table S4. List of epigenetic factors from Epifactors database.
Gene Symbol
A1CF
ACTB
ACTL6A
ACTL6B
ACTR3B
ACTR5
ACTR6
ACTR8
ADNP
AEBP2
AICDA
AIRE
ALKBH1
ANKRD32
ANP32A
ANP32B
ANP32E
APBB1
APEX1
APOBEC1
APOBEC2
APOBEC3A
APOBEC3B
APOBEC3C
APOBEC3D
APOBEC3F
APOBEC3G
APOBEC3H
ARID1A
ARID1B
ARID2
ARID4A
ARID4B
ARNTL
ARRB1
ASF1A
ASF1B
ASH1L
ASH2L
ASXL1
ASXL2
ASXL3
ATAD2
ATAD2B
ATF2
ATF7IP
ATM
ATN1
ATR
ATRX
ATXN7
ATXN7L3
AURKA
AURKB
AURKC
BABAM1
BAHD1
BANP
BAP1
BAP18
BARD1
BAZ1A
BAZ1B
BAZ2A
BAZ2B
BCOR
BCORL1
BMI1
BPTF
BRCA1
BRCA2
BRCC3
BRD1
BRD2
BRD3
BRD4
BRD7
BRD8
BRD9
BRDT
BRE
BRMS1
BRMS1L
BRPF1
BRPF3
BRWD1
BRWD3
BUB1
C14orf169
CARM1
CBX1
CBX2
CBX3
CBX4
CBX5
CBX6
CBX7
CBX8
CCDC101
CDC6
CDC73
CDK1
CDK17
CDK2
CDK3
CDK5
CDK7
CDK9
CDY1
CDY1B
CDY2A
CDY2B
CDYL
CDYL2
CECR2
CENPC
CHAF1A
CHAF1B
CHD1
CHD1L
CHD2
CHD3
CHD4
CHD5
CHD6
CHD7
CHD8
CHD9
CHEK1
CHRAC1
CHTOP
CHUK
CIR1
CIT
CLNS1A
CLOCK
CRB2
CREBBP
CSNK2A1
CSRP2BP
CTBP1
CTBP2
CTCF
CTCFL
CTR9
CUL1
CUL2
CUL3
CUL4A
CUL4B
CUL5
CXXC1
DAPK3
DAXX
DDB1
DDB2
DDX21
DDX50
DEK
DMAP1
DNAJC1
DNAJC2
DND1
DNMT1
DNMT3A
DNMT3B
DNMT3L
DNTTIP2
DOT1L
DPF1
DPF2
DPF3
DPPA3
DPY30
DR1
DTX3L
DZIP3
E2F6
EED
EHMT1
EHMT2
EID1
EID2
EID2B
ELP2
ELP3
ELP4
ELP5
ELP6
EMSY
ENY2
EP300
EP400
EPC1
EPC2
ERBB4
ERCC6
EXOSC1
EXOSC2
EXOSC3
EXOSC4
EXOSC5
EXOSC6
EXOSC7
EXOSC8
EXOSC9
EYA1
EYA2
EYA3
EYA4
EZH1
EZH2
FAM175A
FAM175B
FBL
FBRS
FBRSL1
FOXA1
FOXO1
FOXP1
FOXP2
FOXP3
FOXP4
GADD45A
GADD45B
GADD45G
GATAD1
GATAD2A
GATAD2B
GFI1
GFI1B
GLYR1
GSE1
GSG2
GTF2I
GTF3C4
HAT1
HCFC1
HCFC2
HDAC1
HDAC10
HDAC11
HDAC2
HDAC3
HDAC4
HDAC5
HDAC6
HDAC7
HDAC8
HDAC9
HDGF
HELLS
HIF1AN
HINFP
HIRA
HIRIP3
HJURP
HLCS
HLTF
HMG20A
HMG20B
HMGB1
HMGN1
HMGN2
HMGN3
HMGN4
HMGN5
HP1BP3
HR
HSPA1A
HSPA1B
HUWE1
IKBKAP
IKZF1
IKZF3
ING1
ING2
ING3
ING4
ING5
INO80
INO80B
INO80C
INO80D
INO80E
JADE1
JADE2
JADE3
JAK2
JARID2
JDP2
JMJD1C
JMJD6
KANSL1
KANSL2
KANSL3
KAT2A
KAT2B
KAT5
KAT6A
KAT6B
KAT7
KAT8
KDM1A
KDM1B
KDM2A
KDM2B
KDM3A
KDM3B
KDM4A
KDM4B
KDM4C
KDM4D
KDM4E
KDM5A
KDM5B
KDM5C
KDM5D
KDM6A
KDM6B
KDM7A
KDM8
KEAP1
KMT2A
KMT2B
KMT2C
KMT2D
KMT2E
L3MBTL1
L3MBTL2
L3MBTL3
L3MBTL4
LAS1L
LBR
LEO1
LRWD1
MAP3K7
MAPKAPK3
MASTL
MAX
MAZ
MBD1
MBD2
MBD3
MBD4
MBD5
MBD6
MBIP
MBTD1
MCRS1
MDC1
MEAF6
MECP2
MEN1
MGA
MGEA5
MINA
MLLT1
MLLT10
MLLT6
MORF4L1
MORF4L2
MOV10
MPHOSPH8
MRGBP
MSH6
MSL1
MSL2
MSL3
MST1
MTA1
MTA2
MTA3
MTF2
MUM1
MYBBP1A
MYO1C
MYSM1
NAA60
NAP1L1
NAP1L2
NAP1L4
NASP
NAT10
NBN
NCL
NCOA1
NCOA2
NCOA3
NCOA6
NCOR1
NCOR2
NEK6
NEK9
NFRKB
NFYB
NFYC
NIPBL
NOC2L
NPAS2
NPM1
NPM2
NSD1
NSL1
OGT
PADI1
PADI2
PADI3
PADI4
PAF1
PAGR1
PAK2
PARG
PARP1
PARP2
PARP3
PAXIP1
PBK
PBRM1
PCGF1
PCGF2
PCGF3
PCGF5
PCGF6
PCNA
PDP1
PELP1
PHC1
PHC2
PHC3
PHF1
PHF10
PHF12
PHF13
PHF14
PHF19
PHF2
PHF20
PHF20L1
PHF21A
PHF8
PHIP
PIWIL4
PKM
PKN1
POGZ
POLE3
PPARGC1A
PPM1G
PPP2CA
PPP4C
PPP4R2
PRDM1
PRDM11
PRDM12
PRDM13
PRDM14
PRDM16
PRDM2
PRDM4
PRDM5
PRDM6
PRDM7
PRDM8
PRDM9
PRKAA1
PRKAA2
PRKAB1
PRKAB2
PRKAG1
PRKAG2
PRKAG3
PRKCA
PRKCB
PRKCD
PRKDC
PRMT1
PRMT2
PRMT5
PRMT6
PRMT7
PRMT8
PRMT9
PRPF31
PRR14
PSIP1
RAD51
RAD54B
RAD54L
RAD54L2
RAG1
RAG2
RAI1
RARA
RB1
RBBP4
RBBP5
RBBP7
RBX1
RCC1
RCOR1
RCOR3
REST
RING1
RLIM
RMI1
RNF168
RNF2
RNF20
RNF40
RNF8
RPS6KA3
RPS6KA4
RPS6KA5
RRP8
RSF1
RUVBL1
RUVBL2
RYBP
SAFB
SAP130
SAP18
SAP25
SAP30
SAP30L
SATB1
SATB2
SCMH1
SCML2
SCML4
SENP1
SENP3
SET
SETD1A
SETD1B
SETD2
SETD3
SETD5
SETD6
SETD7
SETD8
SETDB1
SETDB2
SETMAR
SF3B1
SF3B3
SFMBT1
SFMBT2
SFPQ
SHPRH
SIN3A
SIN3B
SIRT1
SIRT2
SIRT6
SIRT7
SKP1
SMARCA1
SMARCA2
SMARCA4
SMARCA5
SMARCAD1
SMARCAL1
SMARCB1
SMARCC1
SMARCC2
SMARCD1
SMARCD2
SMARCD3
SMARCE1
SMEK1
SMEK2
SMYD1
SMYD2
SMYD3
SMYD4
SNAI2
SP1
SP100
SP140
SPEN
SPOP
SRCAP
SRSF1
SRSF3
SS18L1
SS18L2
SSRP1
STK4
SUDS3
SUPT16H
SUPT3H
SUPT6H
SUPT7L
SUV39H1
SUV39H2
SUV420H1
SUV420H2
SUZ12
SYNCRIP
TADA1
TADA2A
TADA2B
TADA3
TAF1
TAF10
TAF12
TAF1L
TAF2
TAF3
TAF4
TAF5
TAF5L
TAF6
TAF6L
TAF7
TAF8
TAF9
TAF9B
TBL1XR1
TDG
TDRD3
TDRD7
TDRKH
TET1
TET2
TET3
TEX10
TFDP1
TFPT
TLE1
TLE2
TLE4
TLK1
TLK2
TNP1
TNP2
TONSL
TOP2A
TOP2B
TP53
TP53BP1
TRIM16
TRIM24
TRIM27
TRIM28
TRIM33
TRRAP
TSSK6
TTK
TYW5
UBE2A
UBE2B
UBE2D1
UBE2D3
UBE2E1
UBE2H
UBE2N
UBE2T
UBN1
UBR2
UBR5
UBR7
UCHL5
UHRF1
UHRF2
UIMC1
USP11
USP12
USP15
USP16
USP17L2
USP21
USP22
USP3
USP36
USP44
USP46
USP49
USP7
UTY
VDR
VPS72
VRK1
WAC
WDR5
WDR77
WDR82
WHSC1
WHSC1L1
WSB2
YAF2
YEATS2
YEATS4
YWHAB
YWHAE
YWHAZ
YY1
ZBTB16
ZBTB33
ZBTB7C
ZCWPW1
ZFP57
ZGPAT
ZHX1
ZMYM2
ZMYM3
ZMYND11
ZMYND8
ZNF217
ZNF516
ZNF532
ZNF541
ZNF592
ZNF687
ZNF711
ZNHIT1
ZRANB3
ZZZ3
List of epigenetic factors acquired from Epifactors database (Medvedeva et al, 2015).

## Sheet: TS5. Epifactors in TBR1 interac
Table S5. Epigenetic factors identified in the TBR1 interactome.
Gene	emPAI	Mascot	Function	Complex group	Specific complexes
ADNP	0.22	107	chromatin remod. cofactor	other
ARID1A	0.075	112	chromatin remod. cofactor	SWI/SNF	BAF, nBAF, npBAF, PBAF, SWI/SNF_Brg1, SWI/SNF_Brm, WINAC, bBAF
AURKB	0.7	56.5	histone phosphorylation	other
BAP18	0.75	117.5	histone methylation read	MLL	CHD8, MLL2/3, MLL4/WBP7
BCOR	0.225	427.5	Polycomb group protein	PcG/PcG-like	BCOR
BMI1	0.185	81.5	Polycomb group protein	PcG/PcG-like	PRC1
BPTF	0.28	1109.5	chromatin remodelling	ISWI	NuRF
CHD7	0.195	662.5	chromatin remodelling	other
CHD9	0.06	199	chromatin remodelling	other
CSNK2A1	0.275	134	histone modification	PcG/PcG-like	RING2-FBRS
CTBP1	0.495	147.5	chromatin remodelling	CoREST	LSD-CoREST
CUL3	0.13	145.5	histone ubiquitination	other
DMAP1	0.315	164	chromatin remodelling	HAT; SRCAP	NuA4, NuA4-related, SRCAP
EMSY	0.225	335.5	histone methyl. cofactor	other
EP400	0.07	295.5	chromatin remodelling, histone acetylation	HAT; SWR	SWR, NuA4, NuA4-related
GATAD2B	0.395	249.5	histone modification read	HDAC	NuRD
GTF3C4	0.365	292	histone acetylation	other
HCFC1	0.11	265	chromatin remodelling	HAT; MLL; HMT	NSL, COMPASS, MLL-HCF, CHD8, MLL2/3, COMPASS-like MLL1,2, MLL4/WBP7
KDM1A	0.54	447.5	histone demethylation	CoREST; HDAC	NuRD, BHC, SCL
LAS1L	0.265	212	histone methyl. cofactor histone acetyl. cofactor	MLL	CHD8, MLL2/3, MLL4/WBP7
MDC1	0.05	144	histone modification read	other
MEN1	0.11	84	histone methyl. cofactor	MLL; HMT	Menin-associated_HMT, MLL-HCF, CHD8, MLL2/3, COMPASS-like MLL1,2, MLL4/WBP7
MORF4L1	0.165	57.5	histone modification read	HAT	NuA4
MSH6	0.15	205	histone modification read	other
MTA2	0.41	305.5	histone deacetyl. cofactor	HDAC	NuRD
NAT10	0.03	54	histone acetylation	other
NBN	0.08	86	chromatin remodelling	other
NIPBL	0.045	193.5	histone deacetyl. cofactor	other
PAXIP1	0.08	114	histone methyl. cofactor	MLL	CHD8, MLL2/3, MLL4/WBP7, COMPASS-like MLL3,4
PELP1	0.14	163	histone methylation, histone acetyl. cofactor	MLL	CHD8, MLL2/3, MLL4/WBP7
POGZ	0.16	245	histone methylation read	other
RB1	0.045	57.5	chromatin remodelling, histone ubiquitination	CREST-BRG1; L3MBTL1	CREST-BRG1, L3MBTL1
RING1	0.515	177	histone ubiquitination, Polycomb group protein	PcG/PcG-like	PRC1, BCOR, RING2-L3MBTL2, RING2-FBRS
RNF2	0.46	151	histone ubiquitination	PcG/PcG-like; MLL	PRC1, BCOR, RING2-L3MBTL2, RING2-FBRS, CHD8, MLL2/3, MLL4/WBP7
SENP3	0.28	203	histone deSUMOylation, histone acetyl. cofactor	MLL	CHD8, MLL2/3, MLL4/WBP7
SMARCA1	0.4	423.5	chromatin remodelling, histone deacetylation	SWI/SNF; ISWI	NuRF, CERF
SMARCA2	0.205	392.5	histone modification read	SWI/SNF	BAF, nBAF, npBAF, WINAC, bBAF, SWI/SNF BRM-BRG1
SPEN	0.095	416.5	histone deacetyl. cofactor	other
SRCAP	0.065	262	chromatin remodelling, histone deacetylation	HAT; SRCAP	NuA4-related, SRCAP
SUPT16H	0.265	332	histone modification read	SWI/SNF; FACT	WINAC, FACT
SUPT6H	0.11	258.5	histone demethyl. cofactor	other
TBL1XR1	0.27	73		other
TP53	1.38	434.5	histone acetyl. cofactor	other
TRRAP	0.32	1269.5	histone acetyl. cofactor	HAT; SWR	SWR, PCAF, TFTC-HAT, NuA4, SAGA, NuA4-related, STAGA
YEATS4	0.31	65.5	histone acetyl. cofactor	HAT; SRCAP	NuA4, NuA4-related, SRCAP
YY1	0.38	78.5	chromatin remod. cofactor	Ino80	Ino80
ZBTB33	0.165	140	histone acetyl. cofactor, histone dimethyl. cofactor	other
ZMYM2	0.77	999.5	histone deacetyl. cofactor	CoREST; HDAC	BHC, LSD-CoREST
ZMYM3	0.1	164	histone deacetyl. cofactor	HDAC	BHC
ZMYND8	0.155	253	histone deacetyl. cofactor	other
ZNF592	0.065	113.5	histone deacetyl. cofactor	other
ZNF687	0.145	219.5	histone deacetyl. cofactor	other
The emPAI (exponentially modified protein abundance index) and Mascot score are shown as the mean of two AP experiments. Epigenetic factor function and complex membership is from the EpiFactors Database (Medvedeva et al., 2015).

## Sheet: TS6. TF list
Table S6. List of probable transcription factors from Vaquerizas et al. (2009).
Gene Symbol
ADNP
ADNP2
AEBP2
AFF1
AFF3
AFF4
AHCTF1
AHR
AIRE
AKNA
ALX1
ALX3
ALX4
ANKZF1
AR
ARGFX
ARID3A
ARID5B
ARNT
ARNT2
ARNTL
ARNTL2
ARX
ASCL1
ASCL2
ASCL3
ASCL4
ASH1L
ATF1
ATF2
ATF3
ATF4
ATF5
ATF6
ATF7
ATOH1
ATOH7
ATOH8
ATXN7
BACH1
BACH2
BARHL1
BARHL2
BARX1
BARX2
BATF
BATF2
BATF3
BBX
BCL11A
BCL11B
BCL6
BCL6B
BCLAF1
BHLHB2
BHLHB3
BHLHB4
BHLHB5
BHLHB8
BMP2
BNC1
BNC2
BOLA1
BOLA3
BSX
C11orf9
C14orf106
C14orf43
C20orf194
C5orf41
CAMTA1
CAMTA2
CARHSP1
CASZ1
CBFB
CCDC79
CDC5L
CDX1
CDX2
CDX4
CEBPA
CEBPB
CEBPE
CEBPG
CEBPZ
CENPT
CIC
CIZ1
CLOCK
CPXCR1
CRAMP1L
CREB1
CREB3
CREB3L1
CREB3L2
CREB3L3
CREB3L4
CREB5
CREBL1
CREBL2
CREBZF
CREM
CRX
CSDA
CTCF
CTCFL
CUX1
CUX2
CXXC1
DACH1
DACH2
DBP
DBX1
DBX2
DDIT3
DEAF1
DLX1
DLX2
DLX3
DLX4
DLX5
DLX6
DMBX1
DMRT1
DMRT2
DMRT3
DMRTA1
DMRTA2
DMRTB1
DMRTC2
DMTF1
DNAJC2
DNAJC21
DPF1
DPF2
DPRX
DR1
DRAP1
DRGX
DUXA
E2F1
E2F2
E2F3
E2F4
E2F5
E2F6
E2F7
E2F8
E4F1
EBF1
EBF3
EBF4
EGR1
EGR2
EGR3
EGR4
EHF
ELF1
ELF2
ELF3
ELF4
ELF5
ELK1
ELK3
ELK4
EMX1
EMX2
EN1
EN2
EOMES
EPAS1
ERF
ERG
ESR1
ESR2
ESRRA
ESRRB
ESRRG
ESX1
ETS1
ETS2
ETV1
ETV2
ETV3
ETV3L
ETV4
ETV5
ETV6
ETV7
EVI1
EVX1
EVX2
EZH1
EZH2
FAM170A
FERD3L
FEV
FEZF1
FEZF2
FIGLA
FIZ1
FLI1
FOS
FOSB
FOSL1
FOSL2
FOXA1
FOXA2
FOXA3
FOXB1
FOXC1
FOXC2
FOXD2
FOXD3
FOXD4
FOXD4L1
FOXD4L3
FOXD4L6
FOXE1
FOXE3
FOXF1
FOXF2
FOXG1
FOXH1
FOXI1
FOXI2
FOXJ1
FOXJ2
FOXJ3
FOXK1
FOXK2
FOXL1
FOXL2
FOXM1
FOXN1
FOXN2
FOXN3
FOXN4
FOXO1
FOXO3
FOXO4
FOXP1
FOXP2
FOXP3
FOXP4
FOXQ1
FOXR1
FOXR2
FOXS1
GABPA
GABPB1
GATA1
GATA2
GATA3
GATA4
GATA5
GATA6
GATAD1
GBX1
GBX2
GCM1
GCM2
GFI1
GFI1B
GLI1
GLI2
GLI3
GLIS1
GLIS2
GLIS3
GMEB1
GMEB2
GON4L
GRHL1
GRHL2
GRHL3
GRLF1
GSC
GSC2
GSX1
GSX2
GZF1
HAND1
HAND2
HBP1
HDX
HELT
HES1
HES2
HES3
HES4
HES5
HES7
HESX1
HEY1
HEY2
HEYL
HHEX
HIC1
HIC2
HIF1A
HIF3A
HIVEP1
HIVEP2
HIVEP3
HKR1
HLF
HLX
HMBOX1
HMGA1
HMX1
HMX2
HMX3
HNF1A
HNF1B
HNF4A
HNF4G
HOMEZ
HOXA1
HOXA10
HOXA11
HOXA13
HOXA2
HOXA3
HOXA4
HOXA5
HOXA6
HOXA7
HOXA9
HOXB1
HOXB13
HOXB2
HOXB3
HOXB4
HOXB5
HOXB6
HOXB7
HOXB8
HOXB9
HOXC10
HOXC11
HOXC12
HOXC13
HOXC4
HOXC5
HOXC6
HOXC8
HOXC9
HOXD1
HOXD10
HOXD11
HOXD12
HOXD13
HOXD3
HOXD4
HOXD8
HOXD9
HSF1
HSF2
HSF4
HSF5
ID1
ID2
ID3
ID4
IFI16
IKZF1
IKZF2
IKZF3
IKZF4
IKZF5
INSM1
INSM2
IRF1
IRF2
IRF3
IRF4
IRF5
IRF6
IRF7
IRF8
IRF9
IRX1
IRX2
IRX3
IRX4
IRX5
IRX6
ISL1
ISL2
ISX
JAZF1
JDP2
JUN
JUNB
JUND
KCMF1
KIAA0415
KIAA1549
KIAA2018
KLF1
KLF10
KLF11
KLF12
KLF13
KLF14
KLF15
KLF16
KLF17
KLF2
KLF3
KLF4
KLF5
KLF6
KLF7
KLF8
KLF9
LASS3
LASS6
LBX1
LBX2
LBXCOR1
LCOR
LCORL
LEF1
LEUTX
LHX1
LHX2
LHX3
LHX4
LHX5
LHX6
LHX8
LHX9
LMX1A
LMX1B
LYL1
MAEL
MAF
MAFA
MAFB
MAFF
MAFG
MAFK
MATR3
MAX
MAZ
MBNL3
MEF2A
MEF2B
MEF2C
MEF2D
MEIS1
MEIS2
MEIS3
MEOX1
MEOX2
MESP1
MESP2
MGA
MIER1
MIER3
MITF
MIXL1
MIZF
MKX
MLL
MLL2
MLLT1
MLLT3
MLX
MLXIP
MLXIPL
MNT
MNX1
MSC
MSGN1
MSX1
MSX2
MTF1
MXD1
MXD3
MXD4
MXI1
MYB
MYBL1
MYBL2
MYC
MYCL1
MYCL2
MYCN
MYF5
MYF6
MYNN
MYOD1
MYOG
MYSM1
MYT1
MYT1L
MZF1
NANOG
NCOA1
NCOA3
NEUROD1
NEUROD2
NEUROD4
NEUROD6
NEUROG1
NEUROG2
NEUROG3
NFAT5
NFATC1
NFATC2
NFATC3
NFATC4
NFE2
NFE2L1
NFE2L2
NFE2L3
NFIA
NFIB
NFIC
NFIL3
NFIX
NFKB1
NFKB2
NFRKB
NFX1
NFXL1
NFYA
NFYB
NFYC
NHLH1
NHLH2
NKRF
NKX2-1
NKX2-2
NKX2-3
NKX2-4
NKX2-5
NKX2-6
NKX2-8
NKX3-1
NKX3-2
NKX6-1
NKX6-2
NKX6-3
NOBOX
NOC3L
NOC4L
NOTO
NPAS1
NPAS2
NPAS3
NPAS4
NR0B1
NR1D1
NR1D2
NR1H2
NR1H3
NR1H4
NR1I2
NR1I3
NR2C1
NR2C2
NR2E1
NR2E3
NR2F1
NR2F2
NR2F6
NR3C1
NR3C2
NR4A1
NR4A2
NR4A3
NR5A1
NR5A2
NR6A1
NRF1
NRL
OLIG1
OLIG2
OLIG3
ONECUT1
ONECUT2
ONECUT3
OSR1
OSR2
OTP
OTX1
OTX2
OVOL1
OVOL2
PATZ1
PAWR
PAX1
PAX2
PAX3
PAX4
PAX5
PAX6
PAX7
PAX8
PAX9
PBX1
PBX2
PBX3
PBX4
PCGF6
PDX1
PGR
PHB2
PHF20
PHOX2A
PHOX2B
PITX1
PITX2
PITX3
PKNOX1
PKNOX2
PLAG1
PLAGL1
PLAGL2
PLEK
POU1F1
POU2F1
POU2F2
POU2F3
POU3F1
POU3F2
POU3F3
POU3F4
POU4F1
POU4F2
POU4F3
POU5F1
POU6F1
POU6F2
PPARA
PPARD
PPARG
PRDM1
PRDM10
PRDM12
PRDM13
PRDM14
PRDM15
PRDM16
PRDM2
PRDM4
PRDM5
PRDM6
PRDM7
PRDM8
PRDM9
PREB
PRKRIR
PROP1
PROX1
PROX2
PRRX1
PRRX2
PTF1A
RARA
RARB
RARG
RAX
RAX2
RBAK
RBPJ
RBPJL
RC3H2
RCOR1
RCOR2
RCOR3
REL
RELA
RELB
RERE
REST
RFX1
RFX2
RFX3
RFX4
RFX5
RFX7
RFXANK
RHOXF1
RHOXF2
RLF
RORA
RORB
RORC
RREB1
RUNX1
RUNX2
RUNX3
RXRA
RXRB
RXRG
SALL1
SALL2
SALL3
SALL4
SATB1
SATB2
SCAPER
SCRT1
SCRT2
SEBOX
SETBP1
SHOX
SHOX2
SIM1
SIM2
SIX1
SIX2
SIX3
SIX4
SIX5
SIX6
SKI
SKIL
SLC30A9
SMAD1
SMAD2
SMAD3
SMAD4
SMAD5
SMAD9
SNAI1
SNAI2
SNAI3
SNAPC4
SOHLH1
SOHLH2
SOX1
SOX10
SOX11
SOX12
SOX13
SOX14
SOX15
SOX17
SOX18
SOX2
SOX21
SOX3
SOX30
SOX4
SOX5
SOX6
SOX7
SOX8
SOX9
SP1
SP100
SP110
SP2
SP3
SP4
SP5
SP6
SP7
SP8
SPDEF
SPI1
SPIB
SPIC
SREBF1
SREBF2
SRF
SRY
ST18
STAT1
STAT2
STAT3
STAT4
STAT5A
STAT5B
STAT6
T
TAL1
TAL2
TAX1BP1
TBX1
TBX10
TBX15
TBX18
TBX19
TBX2
TBX20
TBX21
TBX22
TBX3
TBX4
TBX5
TBX6
TCF12
TCF15
TCF19
TCF20
TCF21
TCF23
TCF24
TCF25
TCF3
TCF4
TCF7
TCF7L1
TCF7L2
TCFL5
TEAD1
TEAD2
TEAD3
TEAD4
TEF
TERF1
TERF2
TFAM
TFAP2A
TFAP2B
TFAP2C
TFAP2D
TFAP2E
TFAP4
TFCP2
TFCP2L1
TFDP1
TFDP2
TFDP3
TFE3
TFEB
TFEC
TGIF1
TGIF2LX
TGIF2LY
THAP1
THAP10
THAP11
THAP2
THAP3
THAP4
THAP5
THAP6
THAP7
THAP8
THAP9
THRA
THRB
TLX1
TLX2
TLX3
TOE1
TOX2
TOX3
TOX4
TP53
TP63
TP73
TPRX1
TRERF1
TRPS1
TSC22D1
TSC22D2
TSC22D3
TSC22D4
TSHZ1
TSHZ2
TSHZ3
TUB
TWIST1
UBP1
UBTF
UNCX
UNKL
USF1
USF2
VAX1
VAX2
VDR
VENTX
VEZF1
VSX1
VSX2
WDHD1
WHSC1
WIZ
WT1
XBP1
YBX1
YEATS2
YY1
YY2
ZBED1
ZBED2
ZBED3
ZBED4
ZBTB1
ZBTB10
ZBTB11
ZBTB12
ZBTB16
ZBTB17
ZBTB2
ZBTB20
ZBTB22
ZBTB24
ZBTB25
ZBTB26
ZBTB3
ZBTB32
ZBTB33
ZBTB34
ZBTB37
ZBTB38
ZBTB39
ZBTB4
ZBTB40
ZBTB41
ZBTB43
ZBTB44
ZBTB45
ZBTB46
ZBTB47
ZBTB48
ZBTB5
ZBTB6
ZBTB7A
ZBTB7B
ZBTB7C
ZBTB9
ZC3H11A
ZC3H15
ZC3H3
ZCCHC11
ZCCHC6
ZEB1
ZEB2
ZFAT
ZFHX2
ZFHX3
ZFHX4
ZFP1
ZFP106
ZFP112
ZFP14
ZFP161
ZFP2
ZFP28
ZFP3
ZFP30
ZFP36L1
ZFP36L2
ZFP37
ZFP41
ZFP42
ZFP57
ZFP62
ZFP64
ZFP82
ZFP91
ZFP92
ZFPM1
ZFPM2
ZFX
ZFY
ZFYVE26
ZHX1
ZHX2
ZHX3
ZIC1
ZIC2
ZIC3
ZIC4
ZIC5
ZIK1
ZIM2
ZIM3
ZKSCAN1
ZKSCAN2
ZKSCAN3
ZKSCAN4
ZKSCAN5
ZMAT2
ZMAT3
ZMAT4
ZNF10
ZNF100
ZNF101
ZNF107
ZNF114
ZNF117
ZNF12
ZNF121
ZNF124
ZNF131
ZNF132
ZNF133
ZNF134
ZNF135
ZNF136
ZNF137
ZNF138
ZNF14
ZNF140
ZNF141
ZNF142
ZNF143
ZNF146
ZNF148
ZNF154
ZNF155
ZNF157
ZNF16
ZNF160
ZNF165
ZNF167
ZNF169
ZNF17
ZNF174
ZNF175
ZNF177
ZNF18
ZNF180
ZNF181
ZNF182
ZNF184
ZNF187
ZNF189
ZNF19
ZNF192
ZNF193
ZNF195
ZNF197
ZNF2
ZNF20
ZNF200
ZNF202
ZNF205
ZNF207
ZNF208
ZNF211
ZNF212
ZNF213
ZNF214
ZNF215
ZNF217
ZNF219
ZNF22
ZNF221
ZNF222
ZNF223
ZNF224
ZNF225
ZNF226
ZNF227
ZNF229
ZNF23
ZNF230
ZNF232
ZNF233
ZNF234
ZNF235
ZNF236
ZNF238
ZNF239
ZNF24
ZNF248
ZNF25
ZNF250
ZNF251
ZNF252
ZNF253
ZNF254
ZNF256
ZNF257
ZNF26
ZNF260
ZNF263
ZNF264
ZNF266
ZNF267
ZNF268
ZNF271
ZNF273
ZNF274
ZNF275
ZNF276
ZNF277
ZNF28
ZNF280A
ZNF280B
ZNF280C
ZNF280D
ZNF281
ZNF282
ZNF283
ZNF284
ZNF285A
ZNF286A
ZNF287
ZNF292
ZNF295
ZNF296
ZNF3
ZNF30
ZNF300
ZNF302
ZNF304
ZNF311
ZNF316
ZNF317
ZNF318
ZNF319
ZNF32
ZNF320
ZNF321
ZNF322A
ZNF322B
ZNF323
ZNF324
ZNF326
ZNF329
ZNF331
ZNF333
ZNF334
ZNF335
ZNF337
ZNF33A
ZNF33B
ZNF34
ZNF341
ZNF343
ZNF345
ZNF346
ZNF347
ZNF35
ZNF350
ZNF354A
ZNF354B
ZNF354C
ZNF358
ZNF362
ZNF365
ZNF366
ZNF367
ZNF37A
ZNF382
ZNF383
ZNF384
ZNF385A
ZNF385B
ZNF385C
ZNF385D
ZNF391
ZNF394
ZNF395
ZNF396
ZNF398
ZNF404
ZNF407
ZNF408
ZNF409
ZNF41
ZNF410
ZNF414
ZNF415
ZNF416
ZNF417
ZNF418
ZNF419
ZNF420
ZNF423
ZNF425
ZNF426
ZNF428
ZNF429
ZNF43
ZNF430
ZNF431
ZNF432
ZNF433
ZNF434
ZNF436
ZNF438
ZNF439
ZNF44
ZNF440
ZNF441
ZNF442
ZNF443
ZNF444
ZNF445
ZNF446
ZNF449
ZNF45
ZNF451
ZNF454
ZNF460
ZNF461
ZNF462
ZNF467
ZNF468
ZNF470
ZNF471
ZNF473
ZNF474
ZNF479
ZNF48
ZNF480
ZNF483
ZNF484
ZNF485
ZNF486
ZNF487
ZNF488
ZNF490
ZNF491
ZNF493
ZNF496
ZNF497
ZNF498
ZNF500
ZNF501
ZNF502
ZNF503
ZNF506
ZNF507
ZNF509
ZNF510
ZNF511
ZNF512
ZNF513
ZNF514
ZNF516
ZNF517
ZNF518A
ZNF518B
ZNF519
ZNF521
ZNF524
ZNF526
ZNF527
ZNF529
ZNF530
ZNF532
ZNF536
ZNF540
ZNF541
ZNF542
ZNF543
ZNF544
ZNF546
ZNF547
ZNF548
ZNF549
ZNF550
ZNF551
ZNF552
ZNF554
ZNF555
ZNF556
ZNF557
ZNF558
ZNF559
ZNF56
ZNF560
ZNF561
ZNF562
ZNF563
ZNF564
ZNF565
ZNF566
ZNF567
ZNF568
ZNF569
ZNF57
ZNF570
ZNF571
ZNF572
ZNF573
ZNF574
ZNF575
ZNF576
ZNF577
ZNF579
ZNF580
ZNF581
ZNF582
ZNF583
ZNF584
ZNF585A
ZNF585B
ZNF586
ZNF587
ZNF589
ZNF592
ZNF593
ZNF594
ZNF595
ZNF596
ZNF597
ZNF598
ZNF599
ZNF600
ZNF605
ZNF606
ZNF607
ZNF608
ZNF609
ZNF610
ZNF611
ZNF613
ZNF615
ZNF616
ZNF618
ZNF619
ZNF620
ZNF621
ZNF622
ZNF623
ZNF624
ZNF625
ZNF626
ZNF627
ZNF628
ZNF629
ZNF639
ZNF641
ZNF642
ZNF643
ZNF644
ZNF645
ZNF646
ZNF648
ZNF649
ZNF652
ZNF653
ZNF654
ZNF655
ZNF658
ZNF660
ZNF662
ZNF663
ZNF664
ZNF665
ZNF667
ZNF668
ZNF669
ZNF670
ZNF671
ZNF672
ZNF675
ZNF676
ZNF677
ZNF678
ZNF679
ZNF680
ZNF681
ZNF682
ZNF683
ZNF684
ZNF687
ZNF688
ZNF689
ZNF69
ZNF691
ZNF692
ZNF695
ZNF696
ZNF697
ZNF699
ZNF7
ZNF70
ZNF700
ZNF701
ZNF703
ZNF704
ZNF705A
ZNF705D
ZNF705F
ZNF706
ZNF707
ZNF708
ZNF709
ZNF71
ZNF710
ZNF711
ZNF713
ZNF714
ZNF716
ZNF717
ZNF718
ZNF720
ZNF721
ZNF725
ZNF733
ZNF734
ZNF74
ZNF740
ZNF746
ZNF747
ZNF749
ZNF750
ZNF75A
ZNF75D
ZNF76
ZNF761
ZNF763
ZNF764
ZNF766
ZNF768
ZNF77
ZNF770
ZNF771
ZNF772
ZNF773
ZNF774
ZNF775
ZNF776
ZNF777
ZNF778
ZNF780A
ZNF780B
ZNF781
ZNF782
ZNF783
ZNF784
ZNF786
ZNF787
ZNF788
ZNF789
ZNF79
ZNF790
ZNF791
ZNF792
ZNF793
ZNF799
ZNF8
ZNF80
ZNF800
ZNF804A
ZNF804B
ZNF808
ZNF81
ZNF821
ZNF823
ZNF827
ZNF828
ZNF829
ZNF83
ZNF830
ZNF831
ZNF833
ZNF834
ZNF835
ZNF836
ZNF837
ZNF839
ZNF84
ZNF841
ZNF843
ZNF845
ZNF846
ZNF85
ZNF90
ZNF91
ZNF92
ZNF93
ZNF98
ZNF99
ZNFX1
ZSCAN1
ZSCAN10
ZSCAN12
ZSCAN16
ZSCAN18
ZSCAN2
ZSCAN20
ZSCAN21
ZSCAN22
ZSCAN23
ZSCAN29
ZSCAN4
ZSCAN5A
ZSCAN5B
ZSCAN5C
ZUFSP
ZXDA
ZXDB
ZXDC
ZZZ3
List acquired from Vaquerizas et al. (2009) and includes all proteins classified by the authors as probable TFs (classes ‘a’, ‘b’ or ‘other’) or as possible TFs that contain InterPro domains found only in TFs (class ‘c’).

## Sheet: TS7. TFs in TBR1 interactome
Table S7. Transcription factors identified in the TBR1 interactome.
Gene	emPAI	Mascot	TF category
ADNP	0.22	107	b
AHCTF1	0.2	525	c
CBFB	0.36	41.5	a
CIZ1	0.07	79.5	b
CUX1	0.1	214	b
ESRRA	0.285	95	a
HIC2	0.155	124	a
NR2F2	0.15	73	a
RBPJ	0.145	53.5	a
RCOR2	0.185	150.5	a
RFX1	0.34	376	a
TFCP2	0.34	195	a
TP53	1.38	434.5	a
TP73	0.16	96.5	a
USF2	0.375	126	a
YY1	0.38	78.5	a
ZBTB2	0.25	161.5	b
ZBTB25	0.14	83	b
ZBTB33	0.165	140	a
ZFHX4	0.145	619	b
ZNF131	0.365	261	b
ZNF24	0.215	77	a
ZNF324	0.09	52	b
ZNF592	0.065	113.5	b
ZNF639	0.235	79.5	b
ZNF687	0.145	219.5	b
The emPAI (exponentially modified protein abundance index) and Mascot score are shown as the mean of two AP experiments. TF category indicates the confidence that the protein is a transcription factor as annotated by Vaquerizas et al., 2009: a = probable TF with experimental evidence of regulatory function in any mammalian organism; b = probable TF with equivalent domain arrangement to one in cla…

## Sheet: TS8. ASD list
Table S8. List of autism spectrum disorder candidate genes from SFARI Gene.
Gene Symbol
ACHE
ADA
ADNP
AHDC1
AKAP9
AMPD1
AMT
ANK2
ANKRD11
ANXA1
APH1A
ARID1B
ASH1L
ASTN2
ASXL3
ATP10A
ATP2B2
AUTS2
AVPR1A
BCKDK
BCL11A
CACNA1D
CACNA1E
CACNA1H
CACNA2D3
CACNB2
CAPRIN1
CC2D1A
CCT4
CDC42BPB
CEP41
CGNL1
CHD2
CHD8
CHRNA7
CIB2
CNR1
CNTN4
CNTN5
CNTN6
CNTNAP2
CNTNAP4
CTCF
CTNNB1
CTNND2
CTTNBP2
CUL3
CUL7
DAPP1
DDX3X
DEAF1
DENR
DIP2A
DISC1
DNMT3A
DPP10
DSCAM
DYRK1A
EFR3A
EHMT1
ELAVL3
ELP4
EMSY
EP400
ERBB2IP
ETFB
FAM92B
FBN1
FOXP1
FOXP2
GABRB3
GIGYF1
GIGYF2
GPHN
GRIK2
GRIK5
GRIN1
GRIN2B
GRIP1
HMGN1
ILF2
INTS6
IRF2BPL
ITGB3
KAT2B
KAT6A
KATNAL2
KCNQ2
KCNQ3
KDM5B
KDM5C
KDM6B
KIAA1586
KIRREL3
KMT2A
KMT2C
KMT2E
LAMB1
LMX1B
LZTR1
MACROD2
MAGEL2
MBD5
MED13L
MET
MFRP
MSNP1AS
MTOR
MYO9B
MYT1L
NAA15
NAV2
NCKAP1
NINL
NLGN3
NLGN4X
NR3C2
NRXN1
NRXN3
NUAK1
OPHN1
OR52M1
OXTR
P2RX5
P4HA2
PAH
PARK2
PAX5
PHF2
PHRF1
PLCB1
PLXNA4
POGZ
PON1
PREX1
PRICKLE1
PRICKLE2
PRKCB
PRODH
PTCHD1
PTEN
PTK7
PYHIN1
RAB2A
RANBP17
RBFOX1
RELN
RIMS1
ROBO2
SBF1
SCN2A
SEMA5A
SETBP1
SETD2
SETD5
SHANK1
SHANK2
SHANK3
SHOX
SLC12A5
SLC38A10
SLC6A1
SLC6A3
SLC7A3
SMARCC2
SPARCL1
SPAST
STXBP1
STXBP5
SUV420H1
SYNGAP1
TBL1XR1
TCF7L2
TERF2
TMLHE
TNRC6B
TRIO
TRIP12
TRPC6
TRPM1
UBE3A
UBE3C
UBR5
USP45
USP7
VIL1
WAC
WDFY3
ZBTB20
ZMYND11
List acquired from the Simons Foundation Autism Research Initiative database for ASD (SFARI Gene 2.0; Abrahams et al., 2013) and includes all genes with a SFARI score in category 1) High Confidence, 2) Strong Candidate or 3) Suggestive Evidence, including those related to syndromic forms of ASD.

## Sheet: TS9. ID list
Table S9. List of intellectual disability candidate genes.
Gene Symbol
A2ML1
ABCC9
ABCD1
ABCD4
ABHD5
ACAD9
ACO2
ACOX1
ACSF3
ACSL4
ACTB
ACTG1
ACVR1
ACY1
ADAR
ADAT3
ADCK3
ADK
ADNP
ADSL
AFF2
AGA
AGO2
AGPAT2
AHCY
AHDC1
AHI1
AIFM1
AIMP1
AK1
AKT3
ALDH18A1
ALDH3A2
ALDH4A1
ALDH5A1
ALG1
ALG12
ALG13
ALG2
ALG3
ALG6
ALG9
ALX1
ALX4
AMPD2
AMT
ANK3
ANKH
ANKRD11
ANO10
ANTXR1
AP1S2
AP3B1
AP4B1
AP4E1
AP4M1
AP4S1
APTX
ARFGEF2
ARG1
ARHGEF6
ARHGEF9
ARID1A
ARID1B
ARID2
ARL13B
ARL6
ARSE
ARX
ASL
ASNS
ASPA
ASPM
ASXL1
ASXL3
ATIC
ATP1A2
ATP2A2
ATP6AP2
ATP6V0A2
ATP7A
ATP8A2
ATR
ATRX
AUH
AUTS2
B3GALTL
B4GALT1
B4GALT7
BBS1
BBS10
BBS12
BBS2
BBS4
BBS5
BBS7
BBS9
BCKDHA
BCKDHB
BCL11A
BCOR
BCS1L
BLM
BRAF
BRWD3
BSCL2
BTD
BUB1B
C12orf57
C12orf65
C2CD3
C5orf42
CA2
CA8
CACNG2
CAMTA1
CASK
CBL
CBS
CC2D1A
CC2D2A
CCBE1
CCDC78
CDH15
CDK5RAP2
CDKL5
CDON
CENPJ
CEP135
CEP152
CEP290
CEP41
CHAMP1
CHD2
CHD7
CHD8
CHKB
CLCNKB
CLIC2
CLN3
CLN5
CLN6
CLN8
CNKSR2
CNTNAP2
COG1
COG6
COG7
COG8
COL4A1
COL4A2
COL4A3BP
COLEC11
COQ2
COQ4
COX10
COX15
CPS1
CRADD
CRBN
CREBBP
CSNK2A1
CTCF
CTDP1
CTNNB1
CTNND1
CTSA
CTSD
CTTNBP2
CUBN
CUL4B
CYB5R3
D2HGDH
DARS2
DBT
DCAF17
DCPS
DCX
DDHD2
DDX11
DDX3X
DEAF1
DHCR24
DHCR7
DHFR
DHTKD1
DIAPH1
DIP2B
DKC1
DLD
DLG3
DLG4
DMD
DMPK
DNAJC19
DNM1
DNMT3A
DNMT3B
DOCK8
DPAGT1
DPM1
DPP6
DPYD
DST
DYM
DYNC1H1
DYRK1A
EBP
EDC3
EEF1A2
EFTUD2
EHMT1
EIF2AK3
EIF4G1
ELOVL4
EMX2
EP300
EPB41L1
ERCC2
ERCC3
ERCC5
ERCC6
ERCC8
ERLIN2
ESCO2
ETFB
ETHE1
EXOSC3
EZH2
FAM126A
FBN1
FBXO31
FGD1
FGFR1
FGFR2
FGFR3
FH
FIGN
FKRP
FKTN
FLNA
FLVCR1
FMN2
FMR1
FOXG1
FOXP1
FOXP2
FRAS1
FTO
FTSJ1
FUCA1
GABRA1
GAD1
GALE
GALT
GAMT
GATAD2B
GATM
GCH1
GCSH
GDI1
GFAP
GJB1
GJC2
GK
GLB1
GLDC
GLI2
GLI3
GM2A
GMPPA
GMPPB
GNAO1
GNAS
GNPAT
GNS
GPC3
GPHN
GPR56
GPT2
GRIA3
GRID2
GRIK2
GRIN1
GRIN2A
GRIN2B
GRIN3B
GRM1
GSE1
GSS
GTF2H5
GUSB
HACE1
HAX1
HCCS
HCFC1
HCN1
HDAC4
HDAC6
HDAC8
HECTD1
HERC1
HERC2
HESX1
HEXA
HEXB
HIVEP2
HLCS
HNMT
HOXA1
HPD
HPRT1
HRAS
HSD17B10
HSPD1
HUWE1
IDS
IDUA
IER3IP1
IFT172
IGBP1
IGF1
IKBKG
IL1RAPL1
INPP5E
IQSEC2
ISPD
ITPR1
JAG1
JAM3
KANK1
KANSL1
KAT6A
KAT6B
KCNC3
KCNH1
KCNJ10
KCNJ11
KCNK9
KCNQ2
KCNQ5
KCNT1
KCTD7
KDM1A
KDM5C
KDM6A
KIAA0226
KIAA1033
KIAA1109
KIAA1279
KIAA2022
KIF11
KIF1A
KIF4A
KIF5C
KIF7
KIRREL3
KMT2A
KMT2D
KPTN
KRAS
KRBOX4
L1CAM
L2HGDH
LAMA1
LAMA2
LAMC3
LAMP2
LARGE
LARP7
LIG4
LINS
LRP2
LRPPRC
MAGEL2
MAGT1
MAN1B1
MAN2B1
MANBA
MAOA
MAP2K1
MAP2K2
MAT1A
MBD5
MBTPS2
MCCC1
MCCC2
MCOLN1
MCPH1
MECP2
MED12
MED13L
MED17
MED23
MEF2C
METTL23
MGAT2
MID1
MID2
MKKS
MLYCD
MMAA
MMACHC
MMADHC
MOCS1
MOCS2
MOGS
MPDU1
MPDZ
MPLKIP
MRPS22
MTHFR
MTOR
MTR
MTRR
MUT
MVK
MYCN
MYH9
MYO5A
MYT1L
NAA10
NAGA
NAGLU
NALCN
NBN
NDE1
NDP
NDST1
NDUFA1
NDUFA11
NDUFA12
NDUFS1
NDUFS2
NDUFS3
NDUFS4
NDUFS7
NDUFS8
NDUFV1
NEDD4L
NEU1
NF1
NFATC1
NFIA
NFIX
NHS
NIPBL
NKX2-1
NLGN3
NLGN4X
NLRP3
NPHP1
NR2F1
NRAS
NRXN1
NSD1
NSDHL
NSUN2
NTRK1
OCLN
OCRL
ODC1
OFD1
OPHN1
ORC1
OTC
PACS1
PAFAH1B1
PAH
PAK3
PANK2
PAX1
PAX6
PAX8
PC
PCDH19
PCGF2
PCNT
PDE4D
PDHA1
PDSS1
PDSS2
PEPD
PEX1
PEX10
PEX11B
PEX12
PEX13
PEX16
PEX19
PEX2
PEX26
PEX3
PEX5
PEX6
PEX7
PGAP1
PGAP2
PGAP3
PGK1
PHF6
PHF8
PHGDH
PHIP
PIGL
PIGN
PIGO
PIGT
PIGV
PIK3R2
PLA2G6
PLCB1
PLP1
PLXND1
PMM2
PNKP
PNP
POC1A
POGZ
POLG
POLR3A
POLR3B
POMGNT1
POMK
POMT1
POMT2
PORCN
POU1F1
PPOX
PPP2R1A
PPP2R5D
PPT1
PQBP1
PRODH
PRPS1
PRSS12
PSAP
PSEN1
PTCH1
PTCHD1
PTDSS1
PTEN
PTPN11
PUF60
PURA
PUS1
PYCR1
RAB18
RAB27A
RAB39B
RAB3GAP1
RAB3GAP2
RAB40AL
RAC1
RAD21
RAF1
RAI1
RARS2
RBM10
RBM28
RELN
REV3L
RFT1
RHEB
RIT1
RMND1
RMRP
RNASEH2A
RNASEH2B
RNASEH2C
RNASET2
ROGDI
RPGRIP1L
RPL10
RPS6KA3
RTEL1
SALL1
SATB2
SC5D
SCN1A
SCN2A
SCN8A
SCO2
SDHA
SERAC1
SETBP1
SETD2
SETD5
SF1
SGSH
SHANK2
SHANK3
SHH
SHOC2
SHROOM4
SIL1
SIN3A
SIX3
SKI
SLC12A6
SLC16A2
SLC17A5
SLC19A3
SLC1A1
SLC1A4
SLC25A15
SLC25A22
SLC2A1
SLC33A1
SLC35A2
SLC35C1
SLC39A12
SLC4A4
SLC6A17
SLC6A3
SLC6A8
SLC7A7
SLC9A6
SMAD4
SMARCA2
SMARCA4
SMARCB1
SMARCC2
SMARCE1
SMC1A
SMC3
SMOC1
SMPD1
SMS
SNAP29
SNIP1
SNX14
SOBP
SON
SOS1
SOX10
SOX11
SOX2
SOX3
SOX5
SPG11
SPRED1
SPTAN1
SRCAP
SRD5A3
SRPX2
ST3GAL3
ST3GAL5
STAG1
STIL
STRA6
STT3A
STT3B
STX1B
STXBP1
SUCLA2
SUOX
SURF1
SYN1
SYNCRIP
SYNE1
SYNGAP1
SYP
SYT14
TAF2
TAT
TBC1D24
TBC1D7
TBCE
TCF20
TCF4
TCF7L2
TECR
TFAP2A
TGFBR1
TGFBR2
TGIF1
TH
THOC6
THRB
TIMM8A
TLK2
TMCO1
TMEM165
TMEM231
TMEM237
TMEM67
TMLHE
TPP1
TRAPPC11
TRAPPC9
TREX1
TRIM32
TRIO
TRIP12
TRMT10A
TSC1
TSC2
TSEN54
TSPAN7
TTC8
TTI2
TUBA1A
TUBA8
TUBB2B
TUBB4A
TUBGCP6
TUSC3
TWIST1
UBE2A
UBE3A
UBE3B
UBR1
UPB1
UPF3B
USP7
USP9X
VLDLR
VPS13B
VRK1
WAC
WDR13
WDR19
WDR45
WDR62
WDR73
WDR81
WWOX
XPA
XPNPEP3
XYLT1
YAP1
YWHAE
YY1
ZBTB16
ZBTB18
ZDHHC15
ZDHHC9
ZEB2
ZFYVE26
ZIC2
ZMYND11
ZNF292
ZNF41
ZNF592
ZNF674
ZNF711
ZNF81
List acquired from the Radboud University Human Genetics Department diagnostic sequencing panel (version DG2.5) and includes genes with a mutation identified in at least one patient with intellectual disability.

## Sheet: TS10. NDD proteins in TBR1 inte
Table S10. ID and ASD-related proteins in the TBR1 interactome.
Gene	emPAI	Mascot	Disorder	SFARI	ID disorder (OMIM #)
*KDM1A	0.54	447.5	ID		Cleft palate, psychomotor retardation and distinctive facial features (616728)
*GATAD2B	0.395	249.5	ID		Mental retardation, autosomal dominant 18 (615074)
*NCKAP1	0.385	496	ASD	2
*YY1	0.38	78.5	ID		Gabriele-de Vries syndrome (617557)
*CSNK2A1	0.275	134	ID		Okur-Chung neurodevelopmental syndrome (617062)
*TBL1XR1	0.27	73	ID/ASD	3	Mental retardation, autosomal dominant 41 (616944); Pierpont syndrome (602342)
*CTNND1	0.26	298	ID		Autism with intellectual disability (O'Roak et al., 2012; no OMIM number)
*BCOR	0.225	427.5	ID		Microphthalmia, syndromic 2 (300166)
EMSY	0.225	335.5	ASD	3
*ADNP	0.22	107	ID/ASD	1S	Mental retardation, autosomal dominant 28 (615873)
*SMARCA2	0.205	392.5	ID		Nicolaides-Baraitser syndrome (601358)
CASK	0.2	192.5	ID		Mental retardation and microcephaly with pontine and cerebellar hypoplasia (300749); FG syndrome 4 / Mental retardation, with or without nystagmus (300422)
CHD7	0.195	662.5	ID		CHARGE syndrome (214800)
PPP2R1A	0.17	123	ID		Mental retardation, autosomal dominant 36 (616362)
POGZ	0.16	245	ID/ASD	1S	White-Sutton syndrome (616364)
MTOR	0.155	458.5	ID/ASD	3	Smith-Kingsmore syndrome (616638)
CUL3	0.13	145.5	ASD	2
MYO9B	0.13	324.5	ASD	3
HCFC1	0.11	265	ID		Mental retardation, X-linked 3 (309541)
ADCK3	0.095	85	ID		Coenzyme Q10 deficiency, primary 4 (612016)
NBN	0.08	86	ID		Nijmegen breakage syndrome (251260)
ARID1A	0.075	112	ID		Coffin-Siris syndrome 2 (614607)
EP400	0.07	295.5	ASD	3
MED12	0.065	163.5	ID		Lujan-Fryns syndrome (309520); Ohdo syndrome, X-linked (300895); Opitz-Kaveggia syndrome (305450)
SRCAP	0.065	262	ID		Floating-Harbor syndrome (136140)
USP9X	0.065	188.5	ID		Mental retardation, X-linked 99 (300919)
MED23	0.06	102.5	ID		Mental retardation, autosomal recessive 18 (614249)
ANK2	0.05	74	ASD	1
CUL7	0.05	107	ASD	3
NIPBL	0.045	193.5	ID		Cornelia de Lange syndrome 1 (122470)
ANK3	0.04	260	ID		Mental retardation, autosomal recessive 37 (615493)
The emPAI (exponentially modified protein abundance index) and Mascot score are shown as the mean of two AP experiments. Involvement in autism spectrum disorder (ASD) is based on the SFARI Gene database and categorised according to candidate confidence: 1 = High Confidence, 2 = Strong Candidate, 3 = Suggestive Evidence, S = syndromic form. Intellectual disability (ID) disorders are taken from the…

[truncated: 3 more sheets: TS11. TBR1 patient phenotypes, TS12. Func char summary, TS13. Cloning primers]
